# Supplementary material for: Sexual Dimorphism in Third Molar Agenesis in Humans with and without Agenesis of Other Teeth
Source: Biology (Basel). 2022 Nov 28;11(12):1725. doi: 10.3390/biology11121725 (PMC9774884; doi:10.3390/biology11121725)
Supplement: Supplementary file 1 [file biology-11-01725-s001.zip]

Archive with 1 entries (1 files):
- biology-1957546-supplementary.pdf
